# Supplementary material for: Laboratory and Field Bioassays of Arthropod Pathogenic Fungi Application for the Control of the Hazelnut Big Bud Mite, Phytoptus avellanae s. l
Source: Insects. 2025 Nov 20;16(11):1182. doi: 10.3390/insects16111182 (PMC12653174; doi:10.3390/insects16111182)
Supplement: Supplementary file 1 [file insects-16-01182-s001.zip]

Archive with 1 entries (1 files):
- insects-3900573-supplementary.pdf
